# Supplementary material for: Somatic targeted mutation profiling of colorectal cancer precursor lesions
Source: BMC Med Genomics. 2022 Jun 28;15:143. doi: 10.1186/s12920-022-01294-w (PMC9238170; doi:10.1186/s12920-022-01294-w)
Supplement: Supplementary file 4 — Additional file 4: Table S1. Sequencing metrics per sample. [file 12920_2022_1294_MOESM4_ESM.xlsx]

## Sheet: Table S1
Table S1. Sequencing metrics per sample
Sample	Mapped reads	On target	Mean Depth
CV405LP2	134319	97,61%	601.4
CV410A	437021	98,93%	2026
CV420LP1	235045	98,37%	1061
CV446LP1	189791	98,33%	873.5
CV450LP1	288912	98,44%	1333
CV452LP1	384,48	98,67%	1747
CV460LP3A	529588	98,34%	2457
CV473LP2	353321	98,12%	1,6
CV43LP5	45008	98,80%	211.3
CV217LP2	324043	97,61%	1445
CV230LP1	399859	98,69%	1811
CV259LP3	265536	98,22%	1189
CV391LP1	502083	98,73%	2284
CV445LP2	416789	99,11%	1906
CV454LP1	447827	97,92%	1971
CV480LP2	263718	97,71%	1183
CV203LP2	234757	97,48%	1033
CV62A	489963	98,07%	2155
CV92LP2	384112	98,22%	1698
CV97LP3	270047	97,57%	1195
CV137LP8	191047	96,12%	808.8
CV182LP1	389436	97,89%	1731
CV195LP4	477153	98,02%	2147
CV266LP3	472515	97,67%	2106
CV299LP2	506581	98,71%	2,28
CV310LP1	627,58	97,56%	2828
CV344LP5	435425	97,91%	1942
CV355LP1	576683	98,35%	2596
CV367LP2	241274	98,29%	1085
CV377A	509524	98,23%	2318
CV385LP1	294948	98,38%	1309
CV055LP2	384698	98,11%	1732
CV101LP3	205901	98,29%	916.6
CV101LP1	305145	98,92%	1372
CV076LP1	351457	98,71%	1607
CV236LP1	377822	98,42%	1726
CV191LP1	176063	98,38%	793.1
CV440LP1	265753	98,12%	1,2
CV166LP1	523547	98,55%	2,43
CV350LP1	534,06	98,79%	2498
CV003LP1	439215	98,87%	2005
CV294LP1	540743	98,73%	2507
CV134LP1	476493	99,00%	2209
CV324LP1	412667	99,08%	1923
CV141LP1	290526	98,85%	1351
CV210LP1	472,29	98,50%	2239
CV264LP2	498635	99,03%	2253
CV106LP6	182868	98,64%	823.2
CV394LP1	382678	98,78%	1734
CV085LP3	344,14	97,58%	1534
CV408LP2	294754	98,59%	1323
CV234LP2	62812	97,47%	273.6
CV338LP1	368735	98,34%	1668
CV272LP1	171345	97,30%	744.3
CV163LP2	352,42	98,48%	1556
CV055LP1	340607	99,06%	1517
CV435LP2	398276	97,97%	1795
CV256LP1	421215	98,24%	1892
CV114LP1	325464	98,58%	1449
CV273LP1	554327	99,17%	2547
CV426LP2	519301	98,28%	2,35
CV158LP2	648558	98,30%	2,82
CV285LP2	83252	94,64%	334
CV432LP2	81749	94,02%	327.4
CV555LP2	498714	98,48%	2189
CV239LP1	92111	97,04%	395.4
CV517LP4	95296	96,52%	400.8
CV333LP1	253263	98,12%	1088
CV138LP3	301021	98,06%	1388
CV156LP1	55,76	91,23%	210.2
CV387LP2	178,29	96,58%	751.9
CV443LP3	314152	97,33%	1345
CV453LP3	754998	96,19%	3226
CV485LP5	368632	97,21%	1611
CV527LP10	690831	97,10%	3023
CV033LP1	53801	92,04%	206.8
CV045LP1	66291	90,28%	254.6
CV296LP5	293895	98,22%	1251
CV315LP1	195789	97,18%	830
CV463LP4	169288	97,37%	715
CV493LP1	216862	97,51%	917.6
CV496LP9	410992	96,73%	1744
CV505LP2B1	866802	97,10%	3719
CV509LP3	404987	98,28%	1,73
CV509LP9	15643	89,54%	58.49
CV520LP1	757602	97,66%	3279
CV536LP2	153093	96,02%	642.2
CV566LP3	53186	94,72%	215.1
CV567LP2	389189	97,11%	1657
CV571LP3	456681	98,18%	1973
