# Supplementary material for: Somatic targeted mutation profiling of colorectal cancer precursor lesions
Source: BMC Med Genomics. 2022 Jun 28;15:143. doi: 10.1186/s12920-022-01294-w (PMC9238170; doi:10.1186/s12920-022-01294-w)
Supplement: Supplementary file 5 — Additional file 5: Table S2. Frequency of detected mutations in colorectal cancer precursor lesions. [file 12920_2022_1294_MOESM5_ESM.xlsx]

## Sheet: Table S2
Table S2. Frequency of detected mutations in colorectal cancer precursor lesions
Gene/mutation	N (lesions)	(% of lesions)	Classification	Reference/Novel	Driver statement	HGVSp	SIFT	PolyPhen
APC	29	(32,2)
p.R1450*	4	(4,4)	Nonsense	rs121913332,CM930030,COSM13127	known in: COC-PR;COREAD	ENSP00000413133.1:p.Arg1450Ter	-	-
p.E1309Dfs*4	3	(3,3)	Frameshift	COSM18764	known in: COC-PR	ENSP00000413133.1:p.Glu1309AspfsTer4	-	-
p.Q1294*	2	(2,2)	Nonsense	CD058148,CD132712,CM930027,COSM18960	predicted driver: tier 1	ENSP00000413133.1:p.Gln1294Ter	-	-
p.A1446Lfs*27	1	(1,1)	Frameshift	COSM19595	predicted driver: tier 1	ENSP00000413133.1:p.Ala1446LeufsTer27	-	-
p.A1492Cfs*22	1	(1,1)	Frameshift	-	known in: COC-PR	ENSP00000413133.1:p.Ala1492CysfsTer22	-	-
p.E1353*	1	(1,1)	Nonsense	rs1114167568,CD972008,CM130060,COSM19048,COSM6196780	predicted driver: tier 1	ENSP00000413133.1:p.Glu1353Ter	-	-
p.E1374K	1	(1,1)	Missense	rs876659156,COSM18737,COSM19085	predicted driver: tier 1	ENSP00000413133.1:p.Glu1374Lys	deleterious(0)	probably_damaging(0.996)
p.G1499K	1	(1,1)	Missense	-	predicted driver: tier 1	ENSP00000413133.1:p.Gly1499Lys	deleterious(0.04)	probably_damaging(1)
p.I1307*fs*1	1	(1,1)	Frameshift	-	predicted driver: tier 1	ENSP00000413133.1:p.Ile1307Ter	-	-
p.L1488Yfs*19	1	(1,1)	Frameshift	COSM18999,COSM32819	predicted driver: tier 1	ENSP00000413133.1:p.Leu1488TyrfsTer19	-	-
p.L1489*	1	(1,1)	Nonsense	COSM19105,COSM291723	predicted driver: tier 1	ENSP00000413133.1:p.Leu1489Ter	-	-
p.L1564*	1	(1,1)	Nonsense	CM010762,COSM19039,COSM19478	predicted driver: tier 1	ENSP00000413133.1:p.Leu1564Ter	-	-
p.M1431Cfs*42	1	(1,1)	Frameshift	COSM2991032	predicted driver: tier 1	ENSP00000413133.1:p.Met1431CysfsTer42	-	-
p.P1373L	1	(1,1)	Missense	rs1220647493,CD106455,COSM41619,COSM5981990	predicted driver: tier 1	ENSP00000413133.1:p.Pro1373Leu	tolerated(0.06)	probably_damaging(0.999)
p.P1432L	1	(1,1)	Missense	CD011101	predicted driver: tier 1	ENSP00000413133.1:p.Pro1432Leu	deleterious(0)	probably_damaging(0.997)
p.Q1291*	1	(1,1)	Nonsense	CM021065,CM053765,COSM1180985,COSM19072,COSM6973322	predicted driver: tier 1	ENSP00000413133.1:p.Gln1291Ter	-	-
p.Q1303*	1	(1,1)	Nonsense	CM994441,COSM13728	predicted driver: tier 1	ENSP00000413133.1:p.Gln1303Ter	-	-
p.Q1367*	1	(1,1)	Nonsense	rs121913328,CM940072,COSM13121,COSM3696863	known in: COREAD	ENSP00000413133.1:p.Gln1367Ter	-	-
p.Q1378*	1	(1,1)	Nonsense	rs121913329,CD1110399,CM095537,COSM18862	known in: COREAD	ENSP00000413133.1:p.Gln1378Ter	-	-
p.Q1429*	1	(1,1)	Nonsense	rs74535574,HM050024,COSM18836,COSM6023917,COSM6957879	known in: COREAD	ENSP00000413133.1:p.Gln1429Ter	-	-
p.R876*	1	(1,1)	Nonsense	rs121913333,CM942020,COSM18852	known in: COC-PR;COREAD	ENSP00000413133.1:p.Arg876Ter	-	-
p.S1298F	1	(1,1)	Missense	COSM1059592	predicted driver: tier 1	ENSP00000413133.1:p.Ser1298Phe	deleterious(0)	benign(0.087)
p.S1371G	1	(1,1)	Missense	-	predicted driver: tier 1	ENSP00000413133.1:p.Ser1371Gly	deleterious(0)	probably_damaging(0.992)
p.S1436N	1	(1,1)	Missense	-	predicted driver: tier 1	ENSP00000413133.1:p.Ser1436Asn	deleterious(0.01)	possibly_damaging(0.777)
p.T1438Hfs*35	1	(1,1)	Frameshift	COSM18818,COSM4662396	predicted driver: tier 1	ENSP00000413133.1:p.Thr1438HisfsTer35	-	-
p.Y1376*	1	(1,1)	Nonsense	CD058149,CM106639,COSM18808,COSM18861,COSM19103	predicted driver: tier 1	ENSP00000413133.1:p.Tyr1376Ter	-	-
p.Y1376Lfs*10	1	(1,1)	Frameshift	-	predicted driver: tier 1	ENSP00000413133.1:p.Tyr1376LeufsTer10	-	-
TP53	18	(20,0)
p.D281N	2	(2,2)	Missense	rs764146326,CD137626,CM076566,COSM10943,COSM11516,COSM1158315,COSM146336,COSM1646814,COSM1649341	predicted driver: tier 1	ENSP00000269305.4:p.Asp281Asn	deleterious(0.01)	probably_damaging(0.985)
p.T231I	2	(2,2)	Missense	TP53_g.13329C>T,COSM44820,COSM45273,COSM6982813,COSM6982814,COSM6982815,COSM6982816	predicted driver: tier 1	ENSP00000269305.4:p.Thr231Ile	deleterious(0.03)	probably_damaging(0.977)
c.376-1G>A	1	(1,1)	SpliceAcceptorSNV	rs868137297,CS1313555,COSM1167885,COSM1167886,COSM1167887,COSM18655,COSM2156353,COSM218536,COSM218537,COSM218538
c.818G>A	1	(1,1)	SpliceAcceptorSNV	rs1131691042,CS137624,COSM131534,COSM131535,COSM131536,COSM131537,COSM1649387,COSM1756958,COSM254991,COSM254992
p.A276T	1	(1,1)	Missense	TP53_g.13806G>A,COSM308313,COSM3937594,COSM3937595,COSM43663,COSM44114,COSM45467,COSM6964320	predicted driver: tier 1	ENSP00000269305.4:p.Ala276Thr	tolerated(0.1)	possibly_damaging(0.631)
p.C238Y	1	(1,1)	Missense	rs730882005,CM034930,COSM11059,COSM1649400,COSM179811,COSM179812,COSM179813,COSM249079	known in: CANCER-PR	ENSP00000269305.4:p.Cys238Tyr	deleterious(0)	probably_damaging(1)
p.G266E	1	(1,1)	Missense	rs193920774,TP53_g.13777G>A,COSM10867,COSM10958,COSM1646803,COSM1679491,COSM216410,COSM3388173	predicted driver: tier 1	ENSP00000269305.4:p.Gly266Glu	deleterious(0)	probably_damaging(0.999)
p.G334E	1	(1,1)	Missense	rs1286563734,COSM11514,COSM323935,COSM330687,COSM330688,COSM7325505,COSM7325506	predicted driver: tier 1	ENSP00000269305.4:p.Gly334Glu	deleterious(0)	probably_damaging(0.997)
p.H214Y	1	(1,1)	Missense	TP53_g.12709C>T,COSM1637584,COSM1637585,COSM1637586,COSM1637587,COSM1637588,COSM44112,COSM44372	predicted driver: tier 1	ENSP00000269305.4:p.His214Tyr	deleterious(0)	probably_damaging(0.993)
p.L130F	1	(1,1)	Missense	rs863224683,CM016206,COSM11449,COSM11462,COSM1167680,COSM1167681,COSM1167682,COSM1649369	known in: CANCER-PR	ENSP00000269305.4:p.Leu130Phe	deleterious(0)	probably_damaging(1)
p.P152L	1	(1,1)	Missense	rs587782705,CM941327,COSM10790,COSM1180849,COSM1180850,COSM1180851,COSM1180852,COSM129856	known in: CANCER-PR	ENSP00000269305.4:p.Pro152Leu	tolerated(0.08)	possibly_damaging(0.886)
p.P152S	1	(1,1)	Missense	rs767328513,COSM1731754,COSM1731755,COSM1731756,COSM1731757,COSM1731758,COSM3403278,COSM3403279	predicted driver: tier 1	ENSP00000269305.4:p.Pro152Ser	deleterious(0)	probably_damaging(0.994)
p.Q192*	1	(1,1)	Nonsense	rs866380588,COSM10733,COSM117946,COSM117947,COSM117948,COSM117949,COSM1649390,COSM3370929	predicted driver: tier 1	ENSP00000269305.4:p.Gln192Ter	-	-
p.R158H	1	(1,1)	Missense	rs587782144,CM102353,CM994513,TP53_g.12461G>A,COSM10690,COSM10714,COSM1640853,COSM1649375,COSM1649376	known in: CANCER-PR	ENSP00000269305.4:p.Arg158His	tolerated(0.1)	possibly_damaging(0.45)
p.R249K	1	(1,1)	Missense	rs587782329,COSM129832,COSM129833,COSM1649403,COSM1728798,COSM326723,COSM326724,COSM3388182	predicted driver: tier 1	ENSP00000269305.4:p.Arg249Lys	deleterious(0.04)	probably_damaging(0.918)
p.R273H	1	(1,1)	Missense	rs28934576,CM004342,CM010472,CM920677,TP53_g.13798G>A,COSM10660,COSM10779,COSM1640828,COSM1645335	known in: CANCER-PR;THCA;AML	ENSP00000269305.4:p.Arg273His	tolerated(0.13)	possibly_damaging(0.643)
p.R290C	1	(1,1)	Missense	rs770374782,COSM1167879,COSM3522691,COSM3522692,COSM43662,COSM45679,COSM46045,COSM5010282	predicted driver: tier 1	ENSP00000269305.4:p.Arg290Cys	deleterious(0.01)	possibly_damaging(0.674)
p.R337H	1	(1,1)	Missense	rs121912664,CM012663,CM104660,TP53_g.16901G>A,COSM11411,COSM131485,COSM220135,COSM378685,COSM378686	known in: CANCER-PR	ENSP00000269305.4:p.Arg337His	tolerated(0.09)	possibly_damaging(0.719)
p.S127F	1	(1,1)	Missense	rs730881999,TP53_g.12368C>T,COSM1637542,COSM216412,COSM216413,COSM216414,COSM3378368,COSM3403294	predicted driver: tier 1	ENSP00000269305.4:p.Ser127Phe	deleterious(0)	probably_damaging(1)
p.S183L	1	(1,1)	Missense	TP53_g.12536C>T,COSM10706,COSM11717,COSM1649386,COSM2744812,COSM2744813,COSM2744814,COSM2744815	predicted driver: tier 1	ENSP00000269305.4:p.Ser183Leu	deleterious(0.04)	benign(0.05)
p.S95F	1	(1,1)	Missense	TP53_g.11515C>T,COSM44673,COSM6899671,COSM6899672,COSM6899673,COSM6899674	predicted driver: tier 1	ENSP00000269305.4:p.Ser95Phe	deleterious(0.01)	probably_damaging(0.998)
p.T230I	1	(1,1)	Missense	TP53_g.13326C>T,COSM43806,COSM43868	predicted driver: tier 1	ENSP00000269305.4:p.Thr230Ile	deleterious(0.02)	probably_damaging(0.996)
p.Y234*	1	(1,1)	Nonsense	TP53_g.13339C>G,COSM1324800,COSM1324801,COSM1324802,COSM1600318,COSM1600319,COSM1600320,COSM1630412	predicted driver: tier 1	ENSP00000269305.4:p.Tyr234Ter	-	-
KRAS	17	(18,9)
p.G13D	6	(6,7)	Missense	CM125166,rs112445441,COSM1140132,COSM1152504,COSM3384257,COSM532,COSM533,COSM534	known in: COREAD;NSCLC;AML;OV;THCA;BRCA	ENSP00000256078.4:p.Gly13Asp	deleterious(0.04)	benign(0.44)
p.G12V	3	(3,3)	Missense	rs121913529,COSM1135366,COSM1140133,COSM1140134,COSM12657,COSM49168,COSM520,COSM521,COSM522	known in: COREAD;NSCLC;AML;OV;THCA;PA	ENSP00000256078.4:p.Gly12Val	deleterious(0)	probably_damaging(0.972)
p.G12D	2	(2,2)	Missense	rs121913529,COSM1135366,COSM1140133,COSM1140134,COSM12657,COSM49168,COSM520,COSM521,COSM522	known in: COREAD;AML;NSCLC;OV;THCA;L;PA	ENSP00000256078.4:p.Gly12Asp	deleterious(0)	benign(0.303)
p.K117N	2	(2,2)	Missense	rs770248150,COSM1256061,COSM1562192,COSM19940,COSM28519	known in: COREAD	ENSP00000256078.4:p.Lys117Asn	deleterious(0.01)	probably_damaging(0.994)
p.A146T	1	(1,1)	Missense	rs121913527,COSM1140130,COSM1165198,COSM19404,COSM19905,COSM5967494,COSM7325390	known in: COREAD	ENSP00000256078.4:p.Ala146Thr	deleterious(0.03)	possibly_damaging(0.844)
p.G13R	1	(1,1)	Missense	rs121913535,COSM1152505,COSM3384258,COSM527,COSM528,COSM529	known in: PIA;COREAD;THCA;NSCLC	ENSP00000256078.4:p.Gly13Arg	deleterious(0)	probably_damaging(0.986)
p.G15S	1	(1,1)	Missense	COSM4384684,COSM538	predicted driver: tier 1	ENSP00000256078.4:p.Gly15Ser	deleterious(0.02)	probably_damaging(0.994)
p.Q61L	1	(1,1)	Missense	rs121913240,COSM1140131,COSM1158660,COSM3688142,COSM551,COSM552,COSM553	known in: COREAD;THCA;NSCLC	ENSP00000256078.4:p.Gln61Leu	deleterious(0)	possibly_damaging(0.631)
BRAF	12	(13,3)
p.V600E	8	(8,9)	Missense	CM112509,rs113488022,COSM18443,COSM476,COSM6137	known in: NSMGCT;NSCLC;G;HCL;OV;CM;HISEC;NEU;TH;MM;PG;THCA;L;LUAD;MYMA;COREAD;HISLC;GIST;MA;B;COC	ENSP00000288602.6:p.Val600Glu	deleterious(0)	probably_damaging(0.963)
p.A598V	2	(2,2)	Missense	COSM21549	known in: CANCER	ENSP00000288602.6:p.Ala598Val	deleterious(0)	possibly_damaging(0.869)
p.D594N	2	(2,2)	Missense	rs397516896,COSM144576,COSM27639,COSM6928839	known in: CM	ENSP00000288602.6:p.Asp594Asn	deleterious(0)	probably_damaging(0.998)
p.G606E	1	(1,1)	Missense	rs1488384581,COSM1137,COSM144978,COSM144979	predicted driver: tier 1	ENSP00000288602.6:p.Gly606Glu	deleterious(0)	possibly_damaging(0.474)
p.S605N	1	(1,1)	Missense	rs121913373,COSM1136	known in: CM	ENSP00000288602.6:p.Ser605Asn	deleterious(0.01)	benign(0.043)
EGFR	7	(7,8)
p.A698T	1	(1,1)	Missense	COSM41905	predicted driver: tier 1	ENSP00000275493.2:p.Ala698Thr	deleterious(0.02)	benign(0.25)
p.A743T	1	(1,1)	Missense	rs759256622,COSM26509	likely neutral for oncogenesis	ENSP00000275493.2:p.Ala743Thr	deleterious(0)	probably_damaging(0.998)
p.A755V	1	(1,1)	Missense	COSM6196863,COSM6954013	predicted driver: tier 1	ENSP00000275493.2:p.Ala755Val	deleterious(0.02)	probably_damaging(0.991)
p.G779V	1	(1,1)	Missense	rs397517120,COSM133202	predicted driver: tier 1	ENSP00000275493.2:p.Gly779Val	deleterious(0)	probably_damaging(1)
p.G810S	1	(1,1)	Missense	rs121913230,COSM13192	known in: TOSC	ENSP00000275493.2:p.Gly810Ser	deleterious(0.02)	probably_damaging(0.989)
p.P753L	1	(1,1)	Missense	rs559717059,COSM1168015	predicted driver: tier 1	ENSP00000275493.2:p.Pro753Leu	deleterious(0.02)	possibly_damaging(0.881)
p.T751I	1	(1,1)	Missense	rs727504316,COSM13185	predicted driver: tier 1	ENSP00000275493.2:p.Thr751Ile	deleterious(0)	probably_damaging(0.994)
FBXW7	6	(6,7)
p.R465C	3	(3,3)	Missense	rs867384286,COSM1154293,COSM170725,COSM170726,COSM170727,COSM22932,COSM4774924,COSM4774925	predicted driver: tier 1	ENSP00000281708.3:p.Arg465Cys	deleterious(0)	probably_damaging(1)
p.R393*	1	(1,1)	Nonsense	COSM1052102,COSM1052103,COSM1052104,COSM1154296,COSM22973,COSM6854476	predicted driver: tier 1	ENSP00000281708.3:p.Arg393Ter	-	-
p.R465H	1	(1,1)	Missense	rs1057519895,COSM1149856,COSM117308,COSM117309,COSM117310,COSM22965,COSM33762,COSM4604317,COSM4604318	predicted driver: tier 1	ENSP00000281708.3:p.Arg465His	deleterious(0)	probably_damaging(0.999)
p.R505H	1	(1,1)	Missense	rs1057519896,COSM1155716,COSM133117,COSM1671362,COSM22976,COSM23000,COSM25812,COSM287372,COSM287373	predicted driver: tier 1	ENSP00000281708.3:p.Arg505His	deleterious(0)	probably_damaging(1)
GNAS	5	(5,6)
p.R201H	4	(4,4)	Missense	rs121913495,COSM27895,COSM308279,COSM94388,COSM99221	known in: SCGS	ENSP00000360141.3:p.Arg844His	deleterious(0.01)	probably_damaging(1)
p.R201C	1	(1,1)	Missense	rs11554273,COSM123397,COSM1566192,COSM1757313,COSM27887,COSM27899	known in: SCGS	ENSP00000360141.3:p.Arg844Cys	deleterious(0.01)	probably_damaging(1)
SMAD4	3	(3,3)
p.A454T	1	(1,1)	Missense	-	predicted driver: tier 1	ENSP00000341551.3:p.Ala454Thr	tolerated(0.08)	probably_damaging(0.929)
p.E526K	1	(1,1)	Missense	COSM1151656,COSM14134,COSM6971500	predicted driver: tier 1	ENSP00000341551.3:p.Glu526Lys	deleterious(0)	probably_damaging(0.931)
p.G386S	1	(1,1)	Missense	rs1057519962,COSM1389070,COSM14147,COSM14249	predicted driver: tier 1	ENSP00000341551.3:p.Gly386Ser	deleterious(0.04)	probably_damaging(1)
p.Q450*	1	(1,1)	Nonsense	COSM6475947	predicted driver: tier 1	ENSP00000341551.3:p.Gln450Ter	-	-
p.S517I	1	(1,1)	Missense	-	predicted driver: tier 1	ENSP00000341551.3:p.Ser517Ile	deleterious(0)	possibly_damaging(0.629)
CTNNB1	3	(3,3)
p.G38N	1	(1,1)	Missense	-	predicted driver: tier 1	ENSP00000344456.5:p.Gly38Asn	deleterious(0)	benign(0.329)
p.S45F	1	(1,1)	Missense	rs121913409,COSM5667,COSM5689,COSM5692,COSM6100	known in: ACA;HC;CM	ENSP00000344456.5:p.Ser45Phe	deleterious(0)	probably_damaging(0.928)
p.T41A	1	(1,1)	Missense	rs121913412,COSM5664,COSM5688,COSM5716	known in: DEST	ENSP00000344456.5:p.Thr41Ala	deleterious(0)	possibly_damaging(0.694)
PTEN	2	(2,2)
p.L70F	1	(1,1)	Missense	rs794727480,CM140349,COSM1684691,COSM6438159	predicted driver: tier 1	ENSP00000361021.3:p.Leu70Phe	deleterious(0)	probably_damaging(0.999)
p.S10N	1	(1,1)	Missense	COSM1349462,COSM5049	predicted driver: tier 1	ENSP00000361021.3:p.Ser10Asn	deleterious(0)	benign(0.123)
PIK3CA	2	(2,2)
p.H1047R	1	(1,1)	Missense	rs121913279,COSM249874,COSM775,COSM776,COSM94986,COSM94987	known in: OV;COREAD;NSCLC;BRCA	ENSP00000263967.3:p.His1047Arg	tolerated(0.11)	benign(0.085)
p.P466S	1	(1,1)	Missense	COSM230020,COSM5939140	predicted driver: tier 1	ENSP00000263967.3:p.Pro466Ser	deleterious(0.03)	probably_damaging(0.928)
MLH1	1	(1,1)
p.V384D	1	(1,1)	Missense	rs63750447,CM981292,COSM1422591,COSM26085,COSM4002663	known in: STAD;LUAD	ENSP00000231790.2:p.Val384Asp	deleterious(0)	probably_damaging(0.998)
IDH2	1	(1,1)
p.P158S	1	(1,1)	Missense	COSM86959	predicted driver: tier 1	ENSP00000331897.3:p.Pro158Ser	deleterious_low_confidence(0)	probably_damaging(0.917)
HRAS	1	(1,1)
p.G12D	1	(1,1)	Missense	rs104894230,CM053284,CM081305,CM123157,COSM120919,COSM4193615,COSM483,COSM484,COSM485,COSM99915	known in: BRCA	ENSP00000407586.1:p.Gly12Asp	deleterious(0)	benign(0.339)
FGFR3	1	(1,1)
p.G697S	1	(1,1)	Missense	COSM24802,COSM5966954	predicted driver: tier 1	ENSP00000339824.4:p.Gly699Ser	tolerated(0.22)	probably_damaging(0.998)
ATM	1	(1,1)
p.R3008H	1	(1,1)	Missense	rs587781894,CM092589,COSM1139600,COSM21626,COSM356707,COSM6979279	predicted driver: tier 1	ENSP00000278616.4:p.Arg3008His	deleterious(0)	probably_damaging(0.988)
