# Supplementary material for: Somatic targeted mutation profiling of colorectal cancer precursor lesions
Source: BMC Med Genomics. 2022 Jun 28;15:143. doi: 10.1186/s12920-022-01294-w (PMC9238170; doi:10.1186/s12920-022-01294-w)
Supplement: Supplementary file 6 — Additional file 6: Table S3. Detected mutations in colorectal cancer precursor lesions per patient. [file 12920_2022_1294_MOESM6_ESM.xlsx]

## Sheet: Table S3
Table S3. Detected mutations in colorectal cancer precursor lesions per patient
Sample ID	Genome Position	Gene	Exon	Coding DNA Alteration	Protein Alteration	Consequence	Position Coverage	Transcript ID	CGI Driver Statement	Existing variantion
CV033LP1	chr10:89624255	PTEN	1	c.29G>A	p.S10N	Missense	508	ENST00000371953	predicted driver: tier 1	COSM1349462,COSM5049
CV033LP1	chr5:112173917	APC	16	c.2626C>T	p.R876*	Nonsense	1055	ENST00000257430	known in: COC-PR;COREAD	rs121913333,CM942020,COSM18852
CV033LP1	chr17:7578542	TP53	5	c.388C>T	p.L130F	Missense	456	ENST00000269305	known in: CANCER-PR	rs863224683,CM016206,COSM11449,COSM11462,COSM1167680,COSM1167681,COSM1167682,COSM1649369,COSM1728015,COSM247950,COSM247951,COSM247952,COSM3403293,COSM3970380,COSM437616,COSM437617,COSM437618,COSM45499,COSM6980815,COSM6980816
CV033LP1	chr17:7577535	TP53	7	c.746G>A	p.R249K	Missense	238	ENST00000269305	predicted driver: tier 1	rs587782329,COSM129832,COSM129833,COSM1649403,COSM1728798,COSM326723,COSM326724,COSM3388182,COSM3403260,COSM375642,COSM375643,COSM43665,COSM43871,COSM44091,COSM44916,COSM5878478,COSM5878479
CV033LP1	chr17:7578555	TP53	-	c.376-1G>A	.	SpliceAcceptorSNV	456	ENST00000269305	predicted driver: tier 1	rs868137297,CS1313555,COSM1167885,COSM1167886,COSM1167887,COSM18655,COSM2156353,COSM218536,COSM218537,COSM218538,COSM22908,COSM2744965,COSM3378369,COSM3388229,COSM4271994,COSM4271995,COSM4271996,COSM4271997,COSM4271998,COSM45364,COSM45809,COSM6900
CV043LP5	chr17:7577589	TP53	7	c.692C>T	p.T231I	Missense	276	ENST00000269305	predicted driver: tier 1	TP53_g.13329C>T,COSM44820,COSM45273,COSM6982813,COSM6982814,COSM6982815,COSM6982816,COSM6982817
CV045LP1	chr11:108236087	ATM	63	c.9023G>A	p.R3008H	Missense	245	ENST00000278616	predicted driver: tier 1	rs587781894,CM092589,COSM1139600,COSM21626,COSM356707,COSM6979279
CV045LP1	chr17:7577579	TP53	7	c.702C>G	p.Y234*	Nonsense	493	ENST00000269305	predicted driver: tier 1	TP53_g.13339C>G,COSM1324800,COSM1324801,COSM1324802,COSM1600318,COSM1600319,COSM1600320,COSM1630412,COSM1630413,COSM1630414,COSM1630415,COSM44785,COSM45114,COSM45470,COSM4603832,COSM4603833,COSM4780762,COSM4780763,COSM5047026,COSM5047027
CV055LP2	chr3:178952085	PIK3CA	21	c.3140A>G	p.H1047R	Missense	1521	ENST00000263967	known in: OV;COREAD;NSCLC;BRCA	rs121913279,COSM249874,COSM775,COSM776,COSM94986,COSM94987
CV055LP2	chr7:140453136	BRAF	15	c.1799T>A	p.V600E	Missense	1527	ENST00000288602	known in: NSMGCT;NSCLC;G;HCL;OV;CM;HISEC;NEU;TH;MM;PG;THCA;L;LUAD;MYMA;COREAD;HISLC;GIST;MA;B;COC	CM112509,rs113488022,COSM18443,COSM476,COSM6137
CV076LP1	chr5:112175198	APC	16	c.3907C>T	p.Q1303*	Nonsense	1038	ENST00000257430	predicted driver: tier 1	CM994441,COSM13728
CV085LP3	chr5:112175212	APC	16	c.3927_3931delAAAGA	p.E1309Dfs*4	Frameshift	791	ENST00000257430	known in: COC-PR	COSM18764
CV085LP3	chr4:153249385	FBXW7	9	c.1393C>T	p.R465C	Missense	744	ENST00000281708	predicted driver: tier 1	rs867384286,COSM1154293,COSM170725,COSM170726,COSM170727,COSM22932,COSM4774924,COSM4774925,COSM4774926,COSM4774927,COSM4774928,COSM5751237,COSM5751238,COSM5751239,COSM5751240,COSM5751241,COSM6854202,COSM6929607
CV092LP2	chr5:112175212	APC	16	c.3927_3931delAAAGA	p.E1309Dfs*4	Frameshift	1030	ENST00000257430	known in: COC-PR	COSM18764
CV101LP1	chr5:112175417	APC	16	c.4126dupT	p.Y1376Lfs*10	Frameshift	1073	ENST00000257430	predicted driver: tier 1	-
CV101LP3	chr7:140453136	BRAF	15	c.1799T>A	p.V600E	Missense	402	ENST00000288602	known in: NSMGCT;NSCLC;G;HCL;OV;CM;HISEC;NEU;TH;MM;PG;THCA;L;LUAD;MYMA;COREAD;HISLC;GIST;MA;B;COC	CM112509,rs113488022,COSM18443,COSM476,COSM6137
CV106LP6	chr5:112175600	APC	16	c.4312delA	p.T1438Hfs*35	Frameshift	447	ENST00000257430	predicted driver: tier 1	COSM18818,COSM4662396
CV114LP1	chr3:37067240	MLH1	12	c.1151T>A	p.V384D	Missense	1218	ENST00000231790	known in: STAD;LUAD	rs63750447,CM981292,COSM1422591,COSM26085,COSM4002663
CV134LP1	chr5:112175639	APC	16	c.4348C>T	p.R1450*	Nonsense	1522	ENST00000257430	known in: COC-PR;COREAD	rs121913332,CM930030,COSM13127
CV134LP1	chr17:7574017	TP53	10	c.1010G>A	p.R337H	Missense	1999	ENST00000269305	known in: CANCER-PR	rs121912664,CM012663,CM104660,TP53_g.16901G>A,COSM11411,COSM131485,COSM220135,COSM378685,COSM378686,COSM43882
CV137LP8	chr17:7578382	TP53	5	c.548C>T	p.S183L	Missense	816	ENST00000269305	predicted driver: tier 1	TP53_g.12536C>T,COSM10706,COSM11717,COSM1649386,COSM2744812,COSM2744813,COSM2744814,COSM2744815,COSM2744816,COSM3773308,COSM4271907,COSM44300,COSM562633,COSM562634,COSM562635,COSM562636,COSM6963392,COSM6963393,COSM6963394,COSM6963395,COSM6963396,COSM6963397,COSM6963398
CV156LP1	chr12:25398284	KRAS	2	c.35G>A	p.G12D	Missense	334	ENST00000256078	known in: COREAD;AML;NSCLC;OV;THCA;L;PA	rs121913529,COSM1135366,COSM1140133,COSM1140134,COSM12657,COSM49168,COSM520,COSM521,COSM522
CV163LP2	chr7:140453136	BRAF	15	c.1799T>A	p.V600E	Missense	400	ENST00000288602	known in: NSMGCT;NSCLC;G;HCL;OV;CM;HISEC;NEU;TH;MM;PG;THCA;L;LUAD;MYMA;COREAD;HISLC;GIST;MA;B;COC	CM112509,rs113488022,COSM18443,COSM476,COSM6137
CV166LP1	chr7:140453136	BRAF	15	c.1799T>A	p.V600E	Missense	1533	ENST00000288602	known in: NSMGCT;NSCLC;G;HCL;OV;CM;HISEC;NEU;TH;MM;PG;THCA;L;LUAD;MYMA;COREAD;HISLC;GIST;MA;B;COC	CM112509,rs113488022,COSM18443,COSM476,COSM6137
CV191LP1	chr5:112175757	APC	16	c.4466T>A	p.L1489*	Nonsense	806	ENST00000257430	predicted driver: tier 1	COSM19105,COSM291723
CV195LP4	chr5:112175171	APC	16	c.3880C>T	p.Q1294*	Nonsense	1296	ENST00000257430	predicted driver: tier 1	CD058148,CD132712,CM930027,COSM18960
CV203LP2	chr5:112175576	APC	16	c.4285C>T	p.Q1429*	Nonsense	644	ENST00000257430	known in: COREAD	rs74535574,HM050024,COSM18836,COSM6023917,COSM6957879
CV210LP1	chr12:25378647	KRAS	4	c.351A>T	p.K117N	Missense	1459	ENST00000256078	known in: COREAD	rs770248150,COSM1256061,COSM1562192,COSM19940,COSM28519
CV234LP2	chr5:112175411	APC	16	c.4120G>A	p.E1374K	Missense	227	ENST00000257430	predicted driver: tier 1	rs876659156,COSM18737,COSM19085
CV234LP2	chr4:153247288	FBXW7	10	c.1514G>A	p.R505H	Missense	564	ENST00000281708	predicted driver: tier 1	rs1057519896,COSM1155716,COSM133117,COSM1671362,COSM22976,COSM23000,COSM25812,COSM287372,COSM287373,COSM287374,COSM3127975,COSM5686715,COSM5686716,COSM5686717,COSM5686718,COSM6854589,COSM6947775,COSM99655,COSM99656,COSM99657
CV239LP1	chr18:48604728	SMAD4	12	c.1550G>T	p.S517I	Missense	495	ENST00000342988	predicted driver: tier 1	-
CV239LP1	chr4:1808331	FGFR3	16	c.2089G>A	p.G697S	Missense	303	ENST00000440486	predicted driver: tier 1	COSM24802,COSM5966954
CV239LP1	chr18:48603047	SMAD4	11	c.1348C>T	p.Q450*	Nonsense	339	ENST00000342988	predicted driver: tier 1	COSM6475947
CV239LP1	chr12:25398276	KRAS	2	c.43G>A	p.G15S	Missense	471	ENST00000256078	predicted driver: tier 1	COSM4384684,COSM538
CV256LP1	chr5:112175580	APC	16	c.4290delC	p.M1431Cfs*42	Frameshift	1126	ENST00000257430	predicted driver: tier 1	COSM2991032
CV259LP3	chr7:140453136	BRAF	15	c.1799T>A	p.V600E	Missense	377	ENST00000288602	known in: NSMGCT;NSCLC;G;HCL;OV;CM;HISEC;NEU;TH;MM;PG;THCA;L;LUAD;MYMA;COREAD;HISLC;GIST;MA;B;COC	CM112509,rs113488022,COSM18443,COSM476,COSM6137
CV272LP1	chr7:55242482	EGFR	19	c.2252C>T	p.T751I	Missense	474	ENST00000275493	predicted driver: tier 1	rs727504316,COSM13185
CV272LP1	chr12:25398284	KRAS	2	c.35G>A	p.G12D	Missense	547	ENST00000256078	known in: COREAD;AML;NSCLC;OV;THCA;L;PA	rs121913529,COSM1135366,COSM1140133,COSM1140134,COSM12657,COSM49168,COSM520,COSM521,COSM522
CV285LP2	chr18:48604754	SMAD4	12	c.1576G>A	p.E526K	Missense	240	ENST00000342988	predicted driver: tier 1	COSM1151656,COSM14134,COSM6971500
CV285LP2	chr18:48603059	SMAD4	11	c.1360G>A	p.A454T	Missense	453	ENST00000342988	predicted driver: tier 1	-
CV285LP2	chr5:112175586	APC	16	c.4295C>T	p.P1432L	Missense	229	ENST00000257430	predicted driver: tier 1	CD011101
CV294LP1	chr5:112175208	APC	16	c.3919delA	p.I1307*fs*1	Frameshift	922	ENST00000257430	predicted driver: tier 1	-
CV294LP1	chr12:25398281	KRAS	2	c.38G>A	p.G13D	Missense	1974	ENST00000256078	known in: COREAD;NSCLC;AML;OV;THCA;BRCA	CM125166,rs112445441,COSM1140132,COSM1152504,COSM3384257,COSM532,COSM533,COSM534
CV294LP1	chr20:57484420	GNAS	8	c.601C>T	p.R201C	Missense	1732	ENST00000371085	known in: SCGS	rs11554273,COSM123397,COSM1566192,COSM1757313,COSM27887,COSM27899
CV296LP5	chr12:25398281	KRAS	2	c.38G>A	p.G13D	Missense	1093	ENST00000256078	known in: COREAD;NSCLC;AML;OV;THCA;BRCA	CM125166,rs112445441,COSM1140132,COSM1152504,COSM3384257,COSM532,COSM533,COSM534
CV296LP5	chr5:112175639	APC	16	c.4348C>T	p.R1450*	Nonsense	563	ENST00000257430	known in: COC-PR;COREAD	rs121913332,CM930030,COSM13127
CV296LP5	chr4:153249385	FBXW7	9	c.1393C>T	p.R465C	Missense	773	ENST00000281708	predicted driver: tier 1	rs867384286,COSM1154293,COSM170725,COSM170726,COSM170727,COSM22932,COSM4774924,COSM4774925,COSM4774926,COSM4774927,COSM4774928,COSM5751237,COSM5751238,COSM5751239,COSM5751240,COSM5751241,COSM6854202,COSM6929607
CV296LP5	chr17:7577097	TP53	8	c.841G>A	p.D281N	Missense	239	ENST00000269305	predicted driver: tier 1	rs764146326,CD137626,CM076566,COSM10943,COSM11516,COSM1158315,COSM146336,COSM1646814,COSM1649341,COSM214193,COSM2152580,COSM3388352,COSM3820706,COSM3932743,COSM43596
CV310LP1	chr20:57484421	GNAS	8	c.602G>A	p.R201H	Missense	1426	ENST00000371085	known in: SCGS	rs121913495,COSM27895,COSM308279,COSM94388,COSM99221
CV310LP1	chr5:112175390	APC	16	c.4099C>T	p.Q1367*	Nonsense	2000	ENST00000257430	known in: COREAD	rs121913328,CM940072,COSM13121,COSM3696863
CV310LP1	chr5:112175419	APC	16	c.4128T>A	p.Y1376*	Nonsense	1996	ENST00000257430	predicted driver: tier 1	CD058149,CM106639,COSM18808,COSM18861,COSM19103
CV310LP1	chr12:25380276	KRAS	3	c.182A>T	p.Q61L	Missense	2000	ENST00000256078	known in: COREAD;THCA;NSCLC	rs121913240,COSM1140131,COSM1158660,COSM3688142,COSM551,COSM552,COSM553
CV315LP1	chr7:140453118	BRAF	15	c.1817G>A	p.G606E	Missense	387	ENST00000288602	predicted driver: tier 1	rs1488384581,COSM1137,COSM144978,COSM144979
CV315LP1	chr17:7578275	TP53	6	c.574C>T	p.Q192*	Nonsense	357	ENST00000269305	predicted driver: tier 1	rs866380588,COSM10733,COSM117946,COSM117947,COSM117948,COSM117949,COSM1649390,COSM3370929,COSM44111,COSM7325535,COSM7325536,COSM7325537,COSM7325538,COSM7325539,COSM7325540
CV315LP1	chr5:112175184	APC	16	c.3893C>T	p.S1298F	Missense	465	ENST00000257430	predicted driver: tier 1	COSM1059592
CV315LP1	chr17:7574026	TP53	10	c.1001G>A	p.G334E	Missense	619	ENST00000269305	predicted driver: tier 1	rs1286563734,COSM11514,COSM323935,COSM330687,COSM330688,COSM7325505,COSM7325506
CV333LP1	chr12:25398282	KRAS	2	c.37G>C	p.G13R	Missense	1143	ENST00000256078	known in: PIA;COREAD;THCA;NSCLC	rs121913535,COSM1152505,COSM3384258,COSM527,COSM528,COSM529
CV333LP1	chr7:55249130	EGFR	20	c.2428G>A	p.G810S	Missense	583	ENST00000275493	known in: TOSC	rs121913230,COSM13192
CV333LP1	chr17:7577097	TP53	8	c.841G>A	p.D281N	Missense	273	ENST00000269305	predicted driver: tier 1	rs764146326,CD137626,CM076566,COSM10943,COSM11516,COSM1158315,COSM146336,COSM1646814,COSM1649341,COSM214193,COSM2152580,COSM3388352,COSM3820706,COSM3932743,COSM43596
CV338LP1	chr20:57484421	GNAS	8	c.602G>A	p.R201H	Missense	1099	ENST00000371085	known in: SCGS	rs121913495,COSM27895,COSM308279,COSM94388,COSM99221
CV338LP1	chr5:112175423	APC	16	c.4132C>T	p.Q1378*	Nonsense	1342	ENST00000257430	known in: COREAD	rs121913329,CD1110399,CM095537,COSM18862
CV338LP1	chr12:25398281	KRAS	2	c.38G>A	p.G13D	Missense	1368	ENST00000256078	known in: COREAD;NSCLC;AML;OV;THCA;BRCA	CM125166,rs112445441,COSM1140132,COSM1152504,COSM3384257,COSM532,COSM533,COSM534
CV344LP5	chr20:57484421	GNAS	8	c.602G>A	p.R201H	Missense	993	ENST00000371085	known in: SCGS	rs121913495,COSM27895,COSM308279,COSM94388,COSM99221
CV344LP5	chr12:25398281	KRAS	2	c.38G>A	p.G13D	Missense	1637	ENST00000256078	known in: COREAD;NSCLC;AML;OV;THCA;BRCA	CM125166,rs112445441,COSM1140132,COSM1152504,COSM3384257,COSM532,COSM533,COSM534
CV350LP1	chr17:7578475	TP53	5	c.455C>T	p.P152L	Missense	2000	ENST00000269305	known in: CANCER-PR
CV387LP2	chr17:7577589	TP53	7	c.692C>T	p.T231I	Missense	1053	ENST00000269305	predicted driver: tier 1	TP53_g.13329C>T,COSM44820,COSM45273,COSM6982813,COSM6982814,COSM6982815,COSM6982816,COSM6982817
CV387LP2	chr5:112175409	APC	16	c.4118C>T	p.P1373L	Missense	301	ENST00000257430	predicted driver: tier 1	rs1220647493,CD106455,COSM41619,COSM5981990
CV387LP2	chr5:112175786	APC	16	c.4495_4496delinsAA	p.G1499K	Missense	406	ENST00000257430	predicted driver: tier 1	-
CV387LP2	chr17:7577592	TP53	7	c.689C>T	p.T230I	Missense	1056	ENST00000269305	predicted driver: tier 1	TP53_g.13326C>T,COSM43806,COSM43868
CV387LP2	chr12:25378562	KRAS	4	c.436G>A	p.A146T	Missense	346	ENST00000256078	known in: COREAD	rs121913527,COSM1140130,COSM1165198,COSM19404,COSM19905,COSM5967494,COSM7325390
CV387LP2	chr5:112175402	APC	16	c.4111A>G	p.S1371G	Missense	299	ENST00000257430	predicted driver: tier 1	-
CV387LP2	chr7:140453155	BRAF	15	c.1780G>A	p.D594N	Missense	340	ENST00000288602	known in: CM	rs397516896,COSM144576,COSM27639,COSM6928839
CV387LP2	chr7:140453142	BRAF	15	c.1793C>T	p.A598V	Missense	339	ENST00000288602	known in: CANCER	COSM21549
CV394LP1	chr3:41266137	CTNNB1	3	c.134C>T	p.S45F	Missense	1295	ENST00000349496	known in: ACA;HC;CM	rs121913409,COSM5667,COSM5689,COSM5692,COSM6100
CV410LP1	chr12:25398284	KRAS	2	c.35G>T	p.G12V	Missense	1596	ENST00000256078	known in: COREAD;NSCLC;AML;OV;THCA;PA	rs121913529,COSM1135366,COSM1140133,COSM1140134,COSM12657,COSM49168,COSM520,COSM521,COSM522
CV426LP2	chr7:140453136	BRAF	15	c.1799T>A	p.V600E	Missense	1240	ENST00000288602	known in: NSMGCT;NSCLC;G;HCL;OV;CM;HISEC;NEU;TH;MM;PG;THCA;L;LUAD;MYMA;COREAD;HISLC;GIST;MA;B;COC	CM112509,rs113488022,COSM18443,COSM476,COSM6137
CV432LP2	chr17:7578550	TP53	5	c.380C>T	p.S127F	Missense	450	ENST00000269305	predicted driver: tier 1	rs730881999,TP53_g.12368C>T,COSM1637542,COSM216412,COSM216413,COSM216414,COSM3378368,COSM3403294,COSM3403295,COSM3403296,COSM3403297,COSM3403298,COSM43970,COSM44226,COSM45483,COSM46131,COSM6082227,COSM6082228,COSM6082229,COSM6082230,COSM6082231
CV432LP2	chr10:89685313	PTEN	3	c.208C>T	p.L70F	Missense	281	ENST00000371953	predicted driver: tier 1	rs794727480,CM140349,COSM1684691,COSM6438159
CV435LP2	chr5:112175752	APC	16	c.4463delT	p.L1488Yfs*19	Frameshift	1758	ENST00000257430	predicted driver: tier 1	COSM18999,COSM32819
CV440LP1	chr5:112175171	APC	16	c.3880C>T	p.Q1294*	Nonsense	1023	ENST00000257430	predicted driver: tier 1	CD058148,CD132712,CM930027,COSM18960
CV443LP3	chr5:112175598	APC	16	c.4307G>A	p.S1436N	Missense	484	ENST00000257430	predicted driver: tier 1	-
CV443LP3	chr5:112175639	APC	16	c.4348C>T	p.R1450*	Nonsense	485	ENST00000257430	known in: COC-PR;COREAD	rs121913332,CM930030,COSM13127
CV450LP1	chr7:140453136	BRAF	15	c.1799T>A	p.V600E	Missense	718	ENST00000288602	known in: NSMGCT;NSCLC;G;HCL;OV;CM;HISEC;NEU;TH;MM;PG;THCA;L;LUAD;MYMA;COREAD;HISLC;GIST;MA;B;COC	CM112509,rs113488022,COSM18443,COSM476,COSM6137
CV453LP3	chr5:112175162	APC	16	c.3871C>T	p.Q1291*	Nonsense	1296	ENST00000257430	predicted driver: tier 1	CM021065,CM053765,COSM1180985,COSM19072,COSM6973322
CV460LP3A	chr17:7578457	TP53	5	c.473G>A	p.R158H	Missense	1970	ENST00000269305	known in: CANCER-PR
CV463LP4	chr17:7578209	TP53	6	c.640C>T	p.H214Y	Missense	508	ENST00000269305	predicted driver: tier 1	TP53_g.12709C>T,COSM1637584,COSM1637585,COSM1637586,COSM1637587,COSM1637588,COSM44112,COSM44372,COSM45115,COSM4879592,COSM6887863,COSM6887864,COSM6887865,COSM6887866,COSM6887867,COSM6887868,COSM6972562,COSM6972563,COSM6972564,COSM6972565,COSM6972566,COSM6972567
CV463LP4	chr3:41266124	CTNNB1	3	c.121A>G	p.T41A	Missense	292	ENST00000349496	known in: DEST	rs121913412,COSM5664,COSM5688,COSM5716
CV463LP4	chr7:55242494	EGFR	19	c.2264C>T	p.A755V	Missense	409	ENST00000275493	predicted driver: tier 1	COSM6196863,COSM6954013
CV485LP5	chr12:25398284	KRAS	2	c.35G>T	p.G12V	Missense	1047	ENST00000256078	known in: COREAD;NSCLC;AML;OV;THCA;PA	rs121913529,COSM1135366,COSM1140133,COSM1140134,COSM12657,COSM49168,COSM520,COSM521,COSM522
CV493LP1	chr17:7577070	TP53	8	c.868C>T	p.R290C	Missense	246	ENST00000269305	predicted driver: tier 1	rs770374782,COSM1167879,COSM3522691,COSM3522692,COSM43662,COSM45679,COSM46045,COSM5010282,COSM5010283,COSM5010284
CV493LP1	chr5:112175348	APC	16	c.4057G>T	p.E1353*	Nonsense	626	ENST00000257430	predicted driver: tier 1	rs1114167568,CD972008,CM130060,COSM19048,COSM6196780
CV496LP9	chr5:112175761	APC	16	c.4473dupT	p.A1492Cfs*22	Frameshift	1024	ENST00000257430	known in: COC-PR	-
CV505LP2B1	chr12:25398281	KRAS	2	c.38G>A	p.G13D	Missense	1960	ENST00000256078	known in: COREAD;NSCLC;AML;OV;THCA;BRCA	CM125166,rs112445441,COSM1140132,COSM1152504,COSM3384257,COSM532,COSM533,COSM534
CV505LP2B1	chr4:153249385	FBXW7	9	c.1393C>T	p.R465C	Missense	2000	ENST00000281708	predicted driver: tier 1	rs867384286,COSM1154293,COSM170725,COSM170726,COSM170727,COSM22932,COSM4774924,COSM4774925,COSM4774926,COSM4774927,COSM4774928,COSM5751237,COSM5751238,COSM5751239,COSM5751240,COSM5751241,COSM6854202,COSM6929607
CV509LP3	chr7:140453136	BRAF	15	c.1799T>A	p.V600E	Missense	935	ENST00000288602	known in: NSMGCT;NSCLC;G;HCL;OV;CM;HISEC;NEU;TH;MM;PG;THCA;L;LUAD;MYMA;COREAD;HISLC;GIST;MA;B;COC	CM112509,rs113488022,COSM18443,COSM476,COSM6137
CV509LP3	chr15:90631881	IDH2	4	c.472C>T	p.P158S	Missense	682	ENST00000330062	predicted driver: tier 1	COSM86959
CV509LP3	chr7:140453142	BRAF	15	c.1793C>T	p.A598V	Missense	935	ENST00000288602	known in: CANCER	COSM21549
CV509LP3	chr17:7578476	TP53	5	c.454C>T	p.P152S	Missense	637	ENST00000269305	predicted driver: tier 1	rs767328513,COSM1731754,COSM1731755,COSM1731756,COSM1731757,COSM1731758,COSM3403278,COSM3403279,COSM3403280,COSM3403281,COSM3403282,COSM3403283,COSM43582,COSM44561,COSM44788,COSM45890,COSM5024905,COSM5024906,COSM5024907,COSM5024908,COSM5024909,COSM5024910
CV509LP9	chr7:55242488	EGFR	19	c.2258C>T	p.P753L	Missense	219	ENST00000275493	predicted driver: tier 1	rs559717059,COSM1168015
CV517LP4	chr3:178928118	PIK3CA	8	c.1396C>T	p.P466S	Missense	712	ENST00000263967	predicted driver: tier 1	COSM230020,COSM5939140
CV517LP4	chr12:25398281	KRAS	2	c.38G>A	p.G13D	Missense	256	ENST00000256078	known in: COREAD;NSCLC;AML;OV;THCA;BRCA	CM125166,rs112445441,COSM1140132,COSM1152504,COSM3384257,COSM532,COSM533,COSM534
CV517LP4	chr20:57484421	GNAS	8	c.602G>A	p.R201H	Missense	438	ENST00000371085	known in: SCGS	rs121913495,COSM27895,COSM308279,COSM94388,COSM99221
CV517LP4	chr17:7577141	TP53	8	c.797G>A	p.G266E	Missense	216	ENST00000269305	predicted driver: tier 1	rs193920774,TP53_g.13777G>A,COSM10867,COSM10958,COSM1646803,COSM1679491,COSM216410,COSM3388173,COSM3388174,COSM44187,COSM45488,COSM5047608,COSM5047609,COSM5047610,COSM6979331,COSM6979332,COSM6979333,COSM99952
CV517LP4	chr4:153250883	FBXW7	8	c.1177C>T	p.R393*	Nonsense	767	ENST00000281708	predicted driver: tier 1	COSM1052102,COSM1052103,COSM1052104,COSM1154296,COSM22973,COSM6854476
CV517LP4	chr3:41266115	CTNNB1	3	c.112_113delinsAA	p.G38N	Missense	302	ENST00000349496	predicted driver: tier 1	-
CV517LP4	chr11:534288	HRAS	2	c.35G>A	p.G12D	Missense	268	ENST00000311189	known in: BRCA	rs104894230,CM053284,CM081305,CM123157,COSM120919,COSM4193615,COSM483,COSM484,COSM485,COSM99915
CV520LP1	chr5:112175626	APC	16	c.4335delA	p.A1446Lfs*27	Frameshift	1975	ENST00000257430	predicted driver: tier 1	COSM19595
CV527LP10	chr12:25398284	KRAS	2	c.35G>T	p.G12V	Missense	1916	ENST00000256078	known in: COREAD;NSCLC;AML;OV;THCA;PA	rs121913529,COSM1135366,COSM1140133,COSM1140134,COSM12657,COSM49168,COSM520,COSM521,COSM522
CV527LP10	chr18:48593405	SMAD4	10	c.1156G>A	p.G386S	Missense	1287	ENST00000342988	predicted driver: tier 1	rs1057519962,COSM1389070,COSM14147,COSM14249
CV536LP2	chr7:55242457	EGFR	19	c.2227G>A	p.A743T	Missense	632	ENST00000275493	likely neutral for oncogenesis	rs759256622,COSM26509
CV536LP2	chr17:7578370	TP53	-	c.559+1G>A	.	SpliceDonorSNV	270	ENST00000269305	predicted driver: tier 1	rs1131691042,CS137624,COSM131534,COSM131535,COSM131536,COSM131537,COSM1649387,COSM1756958,COSM254991,COSM254992,COSM254993,COSM254994,COSM2744800,COSM33648,COSM3388354,COSM3932745,COSM437533,COSM437534,COSM437535,COSM437536,COSM44268,COSM4774003,COSM6901
CV536LP2	chr17:7577568	TP53	7	c.713G>A	p.C238Y	Missense	788	ENST00000269305	known in: CANCER-PR	rs730882005,CM034930,COSM11059,COSM1649400,COSM179811,COSM179812,COSM179813,COSM249079,COSM249080,COSM249081,COSM2744631,COSM2744632,COSM3388191,COSM3403263,COSM4271815,COSM43778,COSM44653,COSM99624,COSM99625,COSM99626
CV536LP2	chr7:140453155	BRAF	15	c.1780G>A	p.D594N	Missense	318	ENST00000288602	known in: CM	rs397516896,COSM144576,COSM27639,COSM6928839
CV555LP2	chr7:55249038	EGFR	20	c.2336G>T	p.G779V	Missense	360	ENST00000275493	predicted driver: tier 1	rs397517120,COSM133202
CV555LP2	chr5:112175212	APC	16	c.3927_3931delAAAGA	p.E1309Dfs*4	Frameshift	1399	ENST00000257430	known in: COC-PR	COSM18764
CV555LP2	chr12:25378647	KRAS	4	c.351A>T	p.K117N	Missense	1353	ENST00000256078	known in: COREAD	rs770248150,COSM1256061,COSM1562192,COSM19940,COSM28519
CV555LP2	chr4:153249384	FBXW7	9	c.1394G>A	p.R465H	Missense	1275	ENST00000281708	predicted driver: tier 1	rs1057519895,COSM1149856,COSM117308,COSM117309,COSM117310,COSM22965,COSM33762,COSM4604317,COSM4604318,COSM4604319,COSM4604320,COSM4604321,COSM4775085,COSM673923,COSM673924,COSM673925,COSM6853862
CV566LP3	chr7:55241644	EGFR	18	c.2092G>A	p.A698T	Missense	659	ENST00000275493	predicted driver: tier 1	COSM41905
CV566LP3	chr7:140453121	BRAF	15	c.1814G>A	p.S605N	Missense	259	ENST00000288602	known in: CM	rs121913373,COSM1136
CV567LP2	chr5:112175639	APC	16	c.4348C>T	p.R1450*	Nonsense	752	ENST00000257430	known in: COC-PR;COREAD	rs121913332,CM930030,COSM13127
CV571LP3	chr17:7579403	TP53	4	c.284C>T	p.S95F	Missense	254	ENST00000269305	predicted driver: tier 1	TP53_g.11515C>T,COSM44673,COSM6899671,COSM6899672,COSM6899673,COSM6899674
CV571LP3	chr17:7577112	TP53	8	c.826G>A	p.A276T	Missense	364	ENST00000269305	predicted driver: tier 1	TP53_g.13806G>A,COSM308313,COSM3937594,COSM3937595,COSM43663,COSM44114,COSM45467,COSM6964320,COSM6964321,COSM6964322
CV571LP3	chr17:7577120	TP53	8	c.818G>A	p.R273H	Missense	335	ENST00000269305	known in: CANCER-PR;THCA;AML	rs28934576,CM004342,CM010472,CM920677,TP53_g.13798G>A,COSM10660,COSM10779,COSM1640828,COSM1645335,COSM1646808,COSM165077,COSM318169,COSM3356963,COSM3675521,COSM3726798,COSM43896,COSM44440,COSM99729
CV571LP3	chr5:112175982	APC	16	c.4691T>G	p.L1564*	Nonsense	825	ENST00000257430	predicted driver: tier 1	CM010762,COSM19039,COSM19478
