# Supplementary material for: Somatic targeted mutation profiling of colorectal cancer precursor lesions
Source: BMC Med Genomics. 2022 Jun 28;15:143. doi: 10.1186/s12920-022-01294-w (PMC9238170; doi:10.1186/s12920-022-01294-w)
Supplement: Supplementary file 7 — Additional file 7: Table S4. Frequency of the most common altered genes in early and advanced adenoma, and serrated polyps. [file 12920_2022_1294_MOESM7_ESM.xlsx]

## Sheet: Table S4
Table S4. Frequency of the most common altered genes in early and advanced adenoma, and serrated polyps
	Adenoma						Serrated polyps
	Early		Advanced				HP		SSL
	n	(%)	n	(%)	Adjusted		n	(%)	n	(%)	Adjusted
					p value						p value
APC	16a	41	12a	42.9	> 0.999*		0a	0	1a	14.3	> 0.999**
TP53	9a	23.1	8a	28.6	> 0.999*		0a	0	1a	14.3	> 0.999**
KRAS	2a	5.1	13b	46.4	0.001*		2a	12.5	0a	0	> 0.999**
BRAF	2a	5.1	2a	7.1	> 0.999**		3a	18.8	5b	71.4	0.182**
EGFR	1a	2.6	5a	17.9	> 0.999**		1a	6.3	0a	0	> 0.999**
FBXW7	1a	2.6	5b	17.9	> 0.999**		0	0	0	0	-
GNAS	0a	0	5b	17.9	0.150**		0	0	0	0	-
SMAD4	2a	5.1	1a	3.6	> 0.999**		0	0	0	0	-
CTNNB1	0a	0	3b	10.7	> 0.999**		0	0	0	0	-
PTEN	2a	5.1	0a	0	> 0.999**		0	0	0	0	-
PIK3CA	0a	0	1a	3.6	> 0.999**		0a	0	1a	14.3	> 0.999**
MLH1	1a	2.6	0a	0	> 0.999**		0	0	0	0	-
IDH2	0	0	0	0	-		0a	0	1a	14.3	> 0.999**
HRAS	0a	0	1a	3.6	> 0.999**		0	0	0	0	-
FGFR3	1a	2.6	0a	0	> 0.999**		0	0	0	0	-
ATM	1a	2.6	0a	0	> 0.999**		0	0	0	0	-
*χ2 Test; **Fisher's exact test; Superscript letters (a,b) represent significant differences between proportions with Bonferroni correction
