# Supplementary material for: Somatic targeted mutation profiling of colorectal cancer precursor lesions
Source: BMC Med Genomics. 2022 Jun 28;15:143. doi: 10.1186/s12920-022-01294-w (PMC9238170; doi:10.1186/s12920-022-01294-w)
Supplement: Supplementary file 8 — Additional file 8: Table S5. Association between mutation status and location for adenoma samples. [file 12920_2022_1294_MOESM8_ESM.xlsx]

## Sheet: Table S5
Table S5. Association between mutation status and location for adenoma samples.
Mutation status		Proximal colon		Distal colon		Rectum		Adjusted
								p value
APC
No		19 (59.4%)		16 (59.3%)		4 (50.0%)		> 0.999*
Yes		13 (40.6%)		11 (40.7%)		4 (50.0%)
TP53
No		25 (78.1%)		19 (70.4%)		6 (75.0%)		> 0.999*
Yes		7 (21.9%)		8 (29.6%)		2 (25.0%)
KRAS
No		26 (81.3%)		23 (85.2%)		3 (37.5%)		0.360*
Yes		6 (18.8%)		4 (14.8%)		5 (62.5%)
BRAF
No		30 (93.8%)		25 (92.6%)		8 (100.0%)		> 0.999*
Yes		2 (6.3%)		2 (7.4%)		0 (0.0%)
EGFR
No		29 (90.6%)		25 (92.6%)		7 (87.5%)		> 0.999*
Yes		3 (9.4%)		2 (7.4%)		1 (12.5%)
FBXW7
No		31 (96.9%)		24 (88.9%)		6 (75.0%)		> 0.999*
Yes		1 (3.1%)		3 (11.1%)		2 (25.0%)
GNAS
No		32 (100.0%)		26 (96.3%)		4 (50.0%)		0.003*
Yes		0 (0.0%)		1 (3.7%)		4 (50.0%)
SMAD4
No		29 (90.6%)		27 (100.0%)		8 (100.0%)		> 0.999*
Yes		3 (9.4%)		0 (0.0%)		0 (0.0%)
CTNNB1
No		30 (93.8%)		27 (100.0%)		7 (87.5%)		> 0.999*
Yes		2 (6.3%)		0 (0.0%)		1 (12.5%)
PTEN
No		31 (96.9%)		26 (96.3%)		8 (100.0%)		> 0.999*
Yes		1 (3.1%)		1 (3.7%)		0 (0.0%)
PIK3CA
No		32 (100.0%)		27 (100.0%)		7 (87.5%)		> 0.999*
Yes		0 (0.0%)		0 (0.0%)		1 (12.5%)
MLH1
No		31 (96.9%)		27 (100.0%)		8 (100.0%)		> 0.999*
Yes		1 (3.1%)		0 (0.0%)		0 (0.0%)
IDH2
No		32 (100.0%)		27 (100.0%)		8 (100.0%)		-
Yes		0 (0.0%)		0 (0.0%)		0 (0.0%)
HRAS
No		32 (100.0%)		27 (100.0%)		7 (87.5%)		> 0.999*
Yes		0 (0.0%)		0 (0.0%)		1 (12.5%)
FGFR3
No		31 (96.9%)		27 (100.0%)		8 (100.0%)		> 0.999*
Yes		1 (3.1%)		0 (0.0%)		0 (0.0%)
ATM
No		32 (100.0%)		27 (100.0%)		7 (87.5%)		> 0.999*
Yes		0 (0.0%)		0 (0.0%)		1 (12.5%)
* Fisher's exact test; Superscript letters (a,b) represent significant differences between proportions with Bonferroni correction
