# Supplementary material for: Somatic targeted mutation profiling of colorectal cancer precursor lesions
Source: BMC Med Genomics. 2022 Jun 28;15:143. doi: 10.1186/s12920-022-01294-w (PMC9238170; doi:10.1186/s12920-022-01294-w)
Supplement: Supplementary file 9 — Additional file 9: Table S6. Association between mutation status and location for serrated polyp samples. [file 12920_2022_1294_MOESM9_ESM.xlsx]

## Sheet: Table S6
Table S6. Association between mutation status and location for serrated polyp samples.
Mutation status		Proximal colon		Distal colon		Rectum		Adjusted
								p value
APC
No		7 (87.5%)		6 a (100.0%)		9 (100.0%)		> 0.999**
Yes		1 (12.5%)		0 a (0.0%)		0 (0.0%)
TP53
No		7 (87.5%)		6 a (100.0%)		9 (100.0%)		> 0.999**
Yes		1 (12.5%)		0 a (0.0%)		0 (0.0%)
KRAS
No		8 (100.0%)		4 a (66.7%)		9 (100.0%)		0.413**
Yes		0 (0.0%)		2 a (33.3%)		0 (0.0%)
BRAF
No		4 (50.0%)		3 a (50.0%)		8 (88.9%)		> 0.999**
Yes		4 (50.0%)		3 a (50.0%)		1 (11.1%)
EGFR
No		8 (100.0%)		5 a (83.3%)		9 (100.0%)		> 0.999**
Yes		0 (0.0%)		1 a (16.7%)		0 (0.0%)
FBXW7
No		8 (100.0%)		6 a (100.0%)		9 (100.0%)		-
Yes		0 (0.0%)		0 (0.0%)		0 (0.0%)
GNAS
No		8 (100.0%)		6 a (100.0%)		9 (100.0%)		-
Yes		0 (0.0%)		0 (0.0%)		0 (0.0%)
SMAD4
No		8 (100.0%)		6 a (100.0%)		9 (100.0%)		-
Yes		0 (0.0%)		0 (0.0%)		0 (0.0%)
CTNNB1
No		8 (100.0%)		6 a (100.0%)		9 (100.0%)		-
Yes		0 (0.0%)		0 (0.0%)		0 (0.0%)
PTEN
No		8 (100.0%)		6 a (100.0%)		9 (100.0%)		-
Yes		0 (0.0%)		0 (0.0%)		0 (0.0%)
PIK3CA
No		7 (87.5%)		6 a (100.0%)		9 (100.0%)		> 0.999**
Yes		1 (12.5%)		0 a (0.0%)		0 (0.0%)
MLH1
No		8 (100.0%)		6 a (100.0%)		9 (100.0%)		-
Yes		0 (0.0%)		0 (0.0%)		0 (0.0%)
IDH2
No		7 (87.5%)		6 a (100.0%)		9 (100.0%)		> 0.999**
Yes		1 (12.5%)		0 a (0.0%)		0 (0.0%)
HRAS
No		8 (100.0%)		6 (100.0%)		9 (100.0%)		-
Yes		0 (0.0%)		0 (0.0%)		0 (0.0%)
FGFR3
No		8 (100.0%)		6 (100.0%)		9 (100.0%)		-
Yes		0 (0.0%)		0 (0.0%)		0 (0.0%)
ATM
No		8 (100.0%)		6 (100.0%)		9 (100.0%)		-
Yes		0 (0.0%)		0 (0.0%)		0 (0.0%)
* Fisher's exact test; Superscript letters (a,b) represent significant differences between proportions with Bonferroni correction
