# Supplementary material for: Somatic targeted mutation profiling of colorectal cancer precursor lesions
Source: BMC Med Genomics. 2022 Jun 28;15:143. doi: 10.1186/s12920-022-01294-w (PMC9238170; doi:10.1186/s12920-022-01294-w)
Supplement: Supplementary file 10 — Additional file 10: Table S7. Ancestry background proportions for all four ethnic groups according to lesion type. [file 12920_2022_1294_MOESM10_ESM.xlsx]

## Sheet: Table S7
Table S7. Ancestry background proportions for all four ethnic groups according to lesion type
Ancestry components		HP (n=15)		SSL (n=4)		Adenoma (n=61)		p value
AFR (SD)		0.093 (0.128)		0.141 (0.216)		0.116 (0.129)		0.671
EUR (SD)		0.728 (0.274)		0.772 (0.247)		0.728 (0.230)		0.693
EAS (SD)		0.108 (0.243)		0.047 (0.042)		0.090 (0.169)		0.775
NAM (SD)		0.072 (0.113)		0.041 (0.030)		0.066 (0.071)		0.544
¹Kruskal-Wallis test
