# Supplementary material for: Somatic targeted mutation profiling of colorectal cancer precursor lesions
Source: BMC Med Genomics. 2022 Jun 28;15:143. doi: 10.1186/s12920-022-01294-w (PMC9238170; doi:10.1186/s12920-022-01294-w)
Supplement: Supplementary file 11 — Additional file 11: Table S8. Ancestry background proportions for all four ethnic groups according to mutation status. [file 12920_2022_1294_MOESM11_ESM.xlsx]

## Sheet: Table S8
Table S8. Ancestry background proportions for all four ethnic groups according to mutation status
	Ancestry components
Mutation status	AFR (SD)	p value	EUR (SD)	p value	EAS (SD)	p value	NAM (SD)	Adjusted p value
APC
Wt	0.106 (0.127)	> 0.999	0.706 (0.262)	.> 0.999	0.112 (0.218)	.> 0.999	0.076 (0.09)	> 0.999
Mut	0.125 (0.145)		0.778 (0.169)		0.050 (0.034)		0.047 (0.047)
TP53
Wt	0.123 (0.140)	.> 0.999	0.712 (0.240)	0.046	0.100 (0.197)	.> 0.999	0.065 (0.082)	> 0.999
Mut	0.074 (0.094)		0.795 (0.216)		0.061 (0.093)		0.071 (0.067)
KRAS
Wt	0.105 (0.134)	0.404	0.735 (0.238)	> 0.999	0.093 (0.194)	> 0.999	0.067 (0.084)	> 0.999
Mut	0.144 (0.126)		0.708 (0.236)		0.084 (0.107)		0.064 (0.056)
BRAF
Wt	0.115 (0.132)	> 0.999	0.725 (0.239)	> 0.999	0.096 (0.19)	> 0.999	0.064 (0.074)	> 0.999
Mut	0.092 (0.142)		0.770 (0.215)		0.054 (0.06)		0.084 (0.115)
EGFR
Wt	0.109 (0.130)	> 0.999	0.739 (0.230)	0.732	0.089 (0.183)	0.96	0.064 (0.079)	0.976
Mut	0.163 (0.161)		0.621 (0.299)		0.124 (0.148)		0.092 (0.082)
FBXW7
Wt	0.112 (0.131)	> 0.999	0.728 (0.238)	> 0.999	0.093 (0.186)	> 0.999	0.068 (0.082)	> 0.999
Mut	0.128 (0.157)		0.748 (0.222)		0.076 (0.083)		0.048 (0.024)
GNAS
Wt	0.115 (0.135)	> 0.999	0.724 (0.241)	> 0.999	0.093 (0.184)	> 0.999	0.068 (0.081)	> 0.999
Mut	0.062 (0.032)		0.836 (0.068)		0.064 (0.050)		0.038 (0.015)
SMAD4
Wt	0.115 (0.134)	> 0.999	0.724 (0.238)	> 0.999	0.093 (0.183)	> 0.999	0.068 (0.080)	> 0.999
Mut	0.066 (0.081)		0.871 (0.091)		0.038 (0.032)		0.025 (0.017)
CTNNB1
Wt	0.116 (0.134)	0.156	0.723 (0.238)	0.372	0.094 (0.183)	> 0.999	0.067 (0.080)	> 0.999
Mut	0.017 (0.001)		0.907 (0.050)		0.027 (0.013)		0.049 (0.037)
PTEN
Wt	0.115 (0.133)	> 0.999	0.726 (0.238)	> 0.999	0.093 (0.182)	> 0.999	0.066 (0.080)	> 0.999
Mut	0.023 (0.006)		0.891 (0.041)		0.035 (0.025)		0.051 (0.010)
PIK3CA
Wt	0.114 (0.133)	> 0.999	0.728 (0.237)	> 0.999	0.092 (0.181)	> 0.999	0.066 (0.079)	> 0.999.
Mut	0.017 (0.000)*		0.908 (0.000)*		0.022 (0.000)*		0.053 (0.000)*
MLH1
Wt	0.114 (0.133)	0.552	0.739 (0.223)	0.2	0.080 (0.153)	0.2	0.067 (0.079)	> 0.999
Mut	0.009 (0.000)*		0.017 (0.000)*		0.949 (0.000)*		0.025 (0.000)*
IDH2
Wt	0.113 (0.132)	-	0.730 (0.236)	-	0.091 (0.180)	-	0.066 (0.079)	-
Mut	0.000 (0.000)**		0.000 (0.000)**		0.000 (0.000)**		0.000 (0.000)**
HRAS
Wt	0.114 (0.133)		0.728 (0.237)	> 0.999	0.092 (0.181)	> 0.999	0.066 (0.079)	> 0.999
Mut	0.017 (0.000)*	> 0.999	0.908 (0.000)*		0.022 (0.000)*		0.053 (0.000)*
FGFR3
Wt	0.114 (0.133)	> 0.999	0.728 (0.237)	> 0.999	0.092 (0.181)	> 0.999	0.066 (0.079)	> 0.999
Mut	0.032 (0.000)*		0.851 (0.000)*		0.074 (0.000)*		0.043 (0.000)*
ATM
Wt	0.114 (0.133)	0.952	0.727 (0.236)	> 0.999	0.092 (0.181)	> 0.999	0.067 (0.079)	> 0.999
Mut	0.013 (0.000)*		0.937 (0.000)*		0.026 (0.000)*		0.024 (0.000)*
*one sample; **no sample; Mann-Whitney test with Bonferroni adjusted p value
